# Supplementary material for: Biologically inspired microlens array camera for high-resolution wide field-of-view imaging
Source: Nat Commun. 2026 Mar 23;17:4343. doi: 10.1038/s41467-026-70967-2 (PMC13172470; doi:10.1038/s41467-026-70967-2)
Supplement: Supplementary file 3 — Supplementary Data 1 [file 41467_2026_70967_MOESM3_ESM.zip]

Archive with 13 entries (13 files):
- 1. lens shading correction/white_01.tiff
- 1. lens shading correction/white_02.tiff
- 1. lens shading correction/white_03.tiff
- 2. distortion correction/chess_000.tiff
- 2. distortion correction/chess_001.tiff
- 2. distortion correction/chess_002.tiff
- 2. distortion correction/chess_003.tiff
- 2. distortion correction/chess_004.tiff
- 2. distortion correction/chess_005.tiff
- 3. homography estimation and registration/ArUco_01.tiff
- 3. homography estimation and registration/ArUco_02.tiff
- 4. wide fov image capture/teeth/mandibular/teeth_mandibular.tiff
- 4. wide fov image capture/teeth/maxillary/teeth_maxillary.tiff
